# Supplementary material for: Five new synonyms in Impatiens (Ericales, Balsaminaceae) from China
Source: PhytoKeys. 2026 Apr 8;272:197–215. doi: 10.3897/phytokeys.272.177434 (PMC13084266; doi:10.3897/phytokeys.272.177434)
Supplement: XML Treatment for Impatiens arguta [file phytokeys.272.177434-treatment1.xml]

<!DOCTYPE tp:taxon-treatment
  PUBLIC "-//TaxonX//DTD Taxonomic Treatment Publishing DTD v0 20100105//EN" "tax-treatment-NSO.dtd">
<tp:taxon-treatment xmlns:tp="http://www.plazi.org/taxpub"><tp:treatment-meta><kwd-group><label>Taxon classification</label><kwd>
              <named-content content-type="kingdom">Plantae</named-content>
            </kwd><kwd>
              <named-content content-type="order">Ericales</named-content>
            </kwd><kwd>
              <named-content content-type="family">Balsaminaceae</named-content>
            </kwd></kwd-group><mixed-citation publication-type="journal"><person-group><name><surname>Wang</surname><given-names>Fang-Ying</given-names></name><name><surname>Cen</surname><given-names>Nian</given-names></name><name><surname>Bai</surname><given-names>Xin-Xiang</given-names></name><name><surname>Yong</surname><given-names>Qin-Qin</given-names></name><name><surname>Li</surname><given-names>Mei-Jun</given-names></name></person-group><article-title>Five new synonyms in <italic><tp:taxon-name><tp:taxon-name-part taxon-name-part-type="genus" reg="Impatiens">Impatiens</tp:taxon-name-part></tp:taxon-name></italic> (<tp:taxon-name><tp:taxon-name-part taxon-name-part-type="order" reg="Ericales">Ericales</tp:taxon-name-part></tp:taxon-name>, <tp:taxon-name><tp:taxon-name-part taxon-name-part-type="family" reg="Balsaminaceae">Balsaminaceae</tp:taxon-name-part></tp:taxon-name>) from China</article-title><source>PhytoKeys</source><day>08</day><month>04</month><year>2026</year><volume>272</volume><fpage>197</fpage><lpage>215</lpage><pub-id pub-id-type="doi">10.3897/phytokeys.272.177434</pub-id></mixed-citation></tp:treatment-meta><tp:nomenclature><label>1.</label><tp:taxon-name><object-id xmlns:xlink="http://www.w3.org/1999/xlink" content-type="arpha" xlink:type="simple">14AB023F-2ECA-561C-816F-748CA1AA36C0</object-id>
                		<tp:taxon-name-part taxon-name-part-type="genus" reg="Impatiens">Impatiens</tp:taxon-name-part> <tp:taxon-name-part taxon-name-part-type="species" reg="arguta">arguta</tp:taxon-name-part>
                	</tp:taxon-name><tp:taxon-authority>Hook.f. &amp; Thomson, in J. Proc. Linn. Soc. Bot. 4(no. 15): 137. 1859</tp:taxon-authority><xref ref-type="fig" rid="F1">Figs 1</xref><xref ref-type="fig" rid="F2">, 2</xref><xref ref-type="fig" rid="F3">, 3</xref><tp:nomenclature-citation-list><tp:nomenclature-citation><tp:taxon-name><tp:taxon-name-part taxon-name-part-type="genus" reg="Impatiens"/> <tp:taxon-name-part taxon-name-part-type="species" reg="leveillei"/></tp:taxon-name><comment> = <tp:taxon-name><tp:taxon-name-part taxon-name-part-type="genus" reg="Impatiens">Impatiens</tp:taxon-name-part> <tp:taxon-name-part taxon-name-part-type="species" reg="leveillei">leveillei</tp:taxon-name-part></tp:taxon-name> Hook.f. in <italic>Hooker’s Icon. Pl</italic>. 29: t. 2865. 1908. syn. nov. Type: China. Kweichau: Yang Tien, <italic>E. M. Bodinier 493</italic> (holotype: E!, E00313614).</comment></tp:nomenclature-citation><tp:nomenclature-citation><tp:taxon-name><tp:taxon-name-part taxon-name-part-type="genus" reg="Impatiens"/> <tp:taxon-name-part taxon-name-part-type="species" reg="abbatis"/></tp:taxon-name><comment> = <tp:taxon-name><tp:taxon-name-part taxon-name-part-type="genus" reg="Impatiens">Impatiens</tp:taxon-name-part> <tp:taxon-name-part taxon-name-part-type="species" reg="abbatis">abbatis</tp:taxon-name-part></tp:taxon-name> Hook.f. in <italic>Hooker’s Icon. Pl</italic>. 29: t. 2861 (1908). syn. nov. Type: China. Yunnan au pied du Tsang-chan, S/ Ta-li, <italic>Abbé Delavay 3634</italic> (lectotype designated here: P!, P04542427; isolectotype designated here: P!, P05017683, P05249238).</comment></tp:nomenclature-citation></tp:nomenclature-citation-list></tp:nomenclature><tp:treatment-sec sec-type="Type"><title>Type.</title><p>India • Sikkim, Darjeeling, alt 5–7,000 ped, <italic>J. D. Hooker 101</italic> (lectotype: K!, K000694618; isolectotype: K!, K000694619).</p></tp:treatment-sec><tp:treatment-sec sec-type="Distribution and habitat"><title>Distribution and habitat.</title><p><italic><tp:taxon-name><tp:taxon-name-part taxon-name-part-type="genus" reg="Impatiens">Impatiens</tp:taxon-name-part> <tp:taxon-name-part taxon-name-part-type="species" reg="arguta">arguta</tp:taxon-name-part></tp:taxon-name></italic> is distributed in South and Southeast Asia, including India, Myanmar, Bhutan, and Nepal. In China, it occurs in Guizhou Province, where it has been recorded from Guanling County, Xingren City, Zhenfeng County, Panzhou City, and Shuicheng District and Liuzhi Special District of Liupanshui. It typically inhabits valley shrublands and grasslands, moist forest understories, and shaded hillside gullies.</p></tp:treatment-sec><tp:treatment-sec sec-type="Phenology"><title>Phenology.</title><p>Flowering and fruiting occur from July to November.</p></tp:treatment-sec><tp:treatment-sec sec-type="Notes"><title>Notes.</title><p>First described in 1859 with a type locality in Sikkim (modern-day West Bengal, India), (Hooker 1859) <italic><tp:taxon-name><tp:taxon-name-part taxon-name-part-type="genus" reg="Impatiens">Impatiens</tp:taxon-name-part> <tp:taxon-name-part taxon-name-part-type="species" reg="arguta">arguta</tp:taxon-name-part></tp:taxon-name></italic> Hook.f. &amp; Thomson demonstrates significant variation in plant stature, leaf morphology, and floral traits. A continuous color gradient exists among populations, encompassing pure white, pink, pale purple, and purple; further variation is seen in pedicel curvature and spur morphology. The dorsal petal is highly polymorphic. Morphologically, it ranges from broadly ovate to elliptic or orbicular, featuring a mucronate, cuspidate, or emarginate apex and the absence of a horn-like appendage (<xref ref-type="bibr" rid="B1">Abrahamczyk and Steudel 2023</xref>). Records from the China Virtual Herbarium (<abbrev xmlns:xlink="http://www.w3.org/1999/xlink" xlink:title="China Virtual Herbarium" xlink:type="simple">CVH</abbrev>) indicate that most specimens attributed to this species are collected in Southwest China. Taxonomic revisions by Indian scholars have identified several synonyms (<xref ref-type="bibr" rid="B20">Rajeev et al. 2021</xref>) and confirmed its widespread occurrence in northeastern India, adjacent to Southwest China, indicating an extensive distribution range for the species.</p><fig id="F1" position="float" orientation="portrait"><object-id xmlns:xlink="http://www.w3.org/1999/xlink" content-type="doi" xlink:type="simple">10.3897/phytokeys.272.177434.figure1</object-id><object-id xmlns:xlink="http://www.w3.org/1999/xlink" content-type="arpha" xlink:type="simple">CA2374A1-4A6A-58C4-9DA8-1F53F0513091</object-id><label>Figure 1.</label><caption><p>Type specimens of <italic><tp:taxon-name><tp:taxon-name-part taxon-name-part-type="genus" reg="Impatiens">Impatiens</tp:taxon-name-part> <tp:taxon-name-part taxon-name-part-type="species" reg="abbatis">abbatis</tp:taxon-name-part></tp:taxon-name></italic> Hook.f. <bold>A</bold>. Lectotype of <italic><tp:taxon-name><tp:taxon-name-part taxon-name-part-type="genus" reg="Impatiens">I.</tp:taxon-name-part> <tp:taxon-name-part taxon-name-part-type="species" reg="abbatis">abbatis</tp:taxon-name-part></tp:taxon-name> J. M. Delavay 3634</italic> (P04542427); <bold>B</bold>. Isolectotype of <italic><tp:taxon-name><tp:taxon-name-part taxon-name-part-type="genus" reg="Impatiens">I.</tp:taxon-name-part> <tp:taxon-name-part taxon-name-part-type="species" reg="abbatis">abbatis</tp:taxon-name-part></tp:taxon-name> J. M. Delavay 3634</italic> (P05017683); <bold>C</bold>. Isolectotype of <italic><tp:taxon-name><tp:taxon-name-part taxon-name-part-type="genus" reg="Impatiens">I.</tp:taxon-name-part> <tp:taxon-name-part taxon-name-part-type="species" reg="abbatis">abbatis</tp:taxon-name-part></tp:taxon-name> J. M. Delavay 3634</italic> (P05249238).</p></caption><graphic xmlns:xlink="http://www.w3.org/1999/xlink" xlink:href="phytokeys-272-197_article-177434__-g001.jpg" id="oo_1587404.jpg" position="float" orientation="portrait" xlink:type="simple"><uri content-type="original_file" xlink:type="simple">https://binary.pensoft.net/fig/1587404</uri></graphic></fig><p>In the protologue, <italic><tp:taxon-name><tp:taxon-name-part taxon-name-part-type="genus" reg="Impatiens">Impatiens</tp:taxon-name-part> <tp:taxon-name-part taxon-name-part-type="species" reg="abbatis">abbatis</tp:taxon-name-part></tp:taxon-name></italic> Hook.f. was noted to resemble <italic><tp:taxon-name><tp:taxon-name-part taxon-name-part-type="genus" reg="Impatiens">I.</tp:taxon-name-part> <tp:taxon-name-part taxon-name-part-type="species" reg="arguta">arguta</tp:taxon-name-part></tp:taxon-name></italic> Hook.f. (<xref ref-type="bibr" rid="B8">Hooker 1908a</xref>), from which it was distinguished by its much-branched stem, smaller leaves, and the lateral united petals’ distal lobes dolabriform. However, floral dissection of its type material reveals that its morphology, particularly that of the wing petals, is remarkably similar to that of <italic><tp:taxon-name><tp:taxon-name-part taxon-name-part-type="genus" reg="Impatiens">I.</tp:taxon-name-part> <tp:taxon-name-part taxon-name-part-type="species" reg="arguta">arguta</tp:taxon-name-part></tp:taxon-name></italic>. Field investigations have corroborated this finding, indicating that stem branching and leaf size are highly susceptible to environmental influences. At the time of its publication, <italic><tp:taxon-name><tp:taxon-name-part taxon-name-part-type="genus" reg="Impatiens">I.</tp:taxon-name-part> <tp:taxon-name-part taxon-name-part-type="species" reg="abbatis">abbatis</tp:taxon-name-part></tp:taxon-name></italic> was based on three specimens, all bearing the collection number J. M. Delavay 3634, extant at P (P04542447, P05017683, and P05249238), with no holotype designated. Delavay was stationed in the northwest Yunnan region, particularly in the Dali area, where he conducted systematic plant-collecting activities. Between 1883 and 1890, he frequently traveled between Dapingzi, Mosuo Camp (Mo-so-yn), and Dali Fu (Ta-li, Ta-li-fou), with his collecting activities focusing on the foothills of Cangshan Mountain, its upper forest edge, rock faces, and valleys, which became key areas for his botanical surveys (<xref ref-type="bibr" rid="B5">Li 2025</xref>). By analyzing the collecting records of Delavay from late September 1888 in Yunnan in the JSTOR specimen database (<xref ref-type="bibr" rid="B14">JSTOR Global Plants 1888</xref>), we can reconstruct his itinerary. Specifically, on September 24, 1888, Delavay collected <italic><tp:taxon-name><tp:taxon-name-part taxon-name-part-type="genus" reg="Hymenophyllum">Hymenophyllum</tp:taxon-name-part> <tp:taxon-name-part taxon-name-part-type="species" reg="delavayi">delavayi</tp:taxon-name-part></tp:taxon-name></italic> at “au pied du Tsang-chan, S/ Ta-li” (the foothills of Cangshan Mountain above Dali). On the following day, September 25, he continued to collect various plants, such as <italic><tp:taxon-name><tp:taxon-name-part taxon-name-part-type="genus" reg="Sedum">Sedum</tp:taxon-name-part> <tp:taxon-name-part taxon-name-part-type="species" reg="beauverdii">beauverdii</tp:taxon-name-part></tp:taxon-name></italic>, at “au pied du Tsang-chan, au dessus de Ta-li” and sur les rochers au pied du Tsang-chan (rock faces at the base of Cangshan). Delavay’s collecting activities later expanded to the limestone hills near Dali and around Ta Pingzi (Ta-chao / Ta-pin-tze). Given that all known type specimens of <italic><tp:taxon-name><tp:taxon-name-part taxon-name-part-type="genus" reg="Impatiens">I.</tp:taxon-name-part> <tp:taxon-name-part taxon-name-part-type="species" reg="abbatis">abbatis</tp:taxon-name-part></tp:taxon-name></italic> originate from this collecting period and region, and in the absence of any conflicting locality data, the type locality of the species can be confidently assigned to the Cangshan Mountain area above Dali, Yunnan, China. Herein, specimen P04542447, featuring detailed floral dissections and line drawings consistent with the protologue description, is designated as the lectotype. The remaining specimens, P05017683 and P05249238, are accordingly designated as isolectotypes.</p><p><italic><tp:taxon-name><tp:taxon-name-part taxon-name-part-type="genus" reg="Impatiens">Impatiens</tp:taxon-name-part> <tp:taxon-name-part taxon-name-part-type="species" reg="leveillei">leveillei</tp:taxon-name-part></tp:taxon-name></italic> Hook.f. was described based on the specimen <italic>E. M. Bodinier 493</italic> collected in Guizhou (<xref ref-type="bibr" rid="B8">Hooker 1908a</xref>; <xref ref-type="bibr" rid="B15">Léveillé 1914</xref>–1915). According to the protologue and type specimen, the type locality was transcribed as “Yang Tien,” without clear correspondence to modern administrative units. Through analysis of the collector’s itinerary and herbarium records, three specimens directly relevant to the typification of <italic><tp:taxon-name><tp:taxon-name-part taxon-name-part-type="genus" reg="Impatiens">I.</tp:taxon-name-part> <tp:taxon-name-part taxon-name-part-type="species" reg="leveillei">leveillei</tp:taxon-name-part></tp:taxon-name></italic> were identified. Among them, two sheets of <italic>E. M. Bodinier 492</italic> E (E00010534 and E00313677) labels show a collection date of 16 July and locality “Yang Tien,” consistent with the type locality of <italic><tp:taxon-name><tp:taxon-name-part taxon-name-part-type="genus" reg="Impatiens">I.</tp:taxon-name-part> <tp:taxon-name-part taxon-name-part-type="species" reg="leveillei">leveillei</tp:taxon-name-part></tp:taxon-name></italic>. These are therefore confirmed as syntopic specimens of this species. Another specimen, <italic>E. M. Bodinier 494</italic> E (E00010625), was collected on 17 July at a locality noted as “Mou-you-se environs.” Based on textual research of modern place names in Guizhou Province, this locality corresponds to the area around Nanhuajiang Town, Guanling Buyi and Miao Autonomous County, Guizhou Province, today. The three aforementioned specimens and the type specimen of <italic><tp:taxon-name><tp:taxon-name-part taxon-name-part-type="genus" reg="Impatiens">I.</tp:taxon-name-part> <tp:taxon-name-part taxon-name-part-type="species" reg="leveillei">leveillei</tp:taxon-name-part></tp:taxon-name></italic> were collected with only a one-day interval. Considering the extremely underdeveloped transportation in the mountainous areas of Guizhou in the late 19<sup>th</sup> century, where the transportation of people and materials relied mainly on human porters and horse-drawn loads, and plant collectors typically had a limited daily range of movement, it can be inferred that the collection locality “Yang Tien” should be situated near Huajiang Town, Guanling County, today.</p><p>Subsequent verification identified a modern locality named “Yangtian Village” in Huajiang Town, Guanling County. The pronounced phonetic similarity between “Yangtian” and “Yang Tien” provides strong evidence for their transliteration equivalence. Based on this evidence, the type locality “Yang Tien” for <italic><tp:taxon-name><tp:taxon-name-part taxon-name-part-type="genus" reg="Impatiens">I.</tp:taxon-name-part> <tp:taxon-name-part taxon-name-part-type="species" reg="leveillei">leveillei</tp:taxon-name-part></tp:taxon-name></italic> is definitively established as being located within the area of modern Guanling Buyi and Miao Autonomous County, Anshun City, Guizhou Province.</p><p>According to the protologue and the <italic>Flora of China</italic> (<xref ref-type="bibr" rid="B3">Chen 2001</xref>), this species resembles <italic><tp:taxon-name><tp:taxon-name-part taxon-name-part-type="genus" reg="Impatiens">I.</tp:taxon-name-part> <tp:taxon-name-part taxon-name-part-type="species" reg="arguta">arguta</tp:taxon-name-part></tp:taxon-name></italic> but is distinguished by its larger, membranous leaves with small crenate margins, along with larger flowers and capsules. However, these size-related traits are unreliable for species delimitation in <italic><tp:taxon-name><tp:taxon-name-part taxon-name-part-type="genus" reg="Impatiens">Impatiens</tp:taxon-name-part></tp:taxon-name></italic>, as they are highly plastic in response to environmental conditions. In contrast, <italic><tp:taxon-name><tp:taxon-name-part taxon-name-part-type="genus" reg="Impatiens">I.</tp:taxon-name-part> <tp:taxon-name-part taxon-name-part-type="species" reg="arguta">arguta</tp:taxon-name-part></tp:taxon-name></italic>, <italic><tp:taxon-name><tp:taxon-name-part taxon-name-part-type="genus" reg="Impatiens">I.</tp:taxon-name-part> <tp:taxon-name-part taxon-name-part-type="species" reg="abbatis">abbatis</tp:taxon-name-part></tp:taxon-name></italic>, and <italic><tp:taxon-name><tp:taxon-name-part taxon-name-part-type="genus" reg="Impatiens">I.</tp:taxon-name-part> <tp:taxon-name-part taxon-name-part-type="species" reg="leveillei">leveillei</tp:taxon-name-part></tp:taxon-name></italic> possess a combination of stable and diagnostically valuable characters, including leaf margin type, a pair of basal leaf glands, a thickened midvein on the abaxial surface of the dorsal petal, a reflexed auricle on the lateral united petals, and setose bracts (Fig. <xref ref-type="fig" rid="F2">2A–C</xref>). Geographically, the three taxa form a continuous distribution without evident isolation, further supporting their treatment as a single taxonomic entity.</p><fig id="F2" position="float" orientation="portrait"><object-id xmlns:xlink="http://www.w3.org/1999/xlink" content-type="doi" xlink:type="simple">10.3897/phytokeys.272.177434.figure2</object-id><object-id xmlns:xlink="http://www.w3.org/1999/xlink" content-type="arpha" xlink:type="simple">3BBF57CE-A1D9-5C90-B420-CDEC761ED6D3</object-id><label>Figure 2.</label><caption><p>Anatomical diagrams of flower parts in three species type specimens. <bold>A</bold>. Lectotype of <italic><tp:taxon-name><tp:taxon-name-part taxon-name-part-type="genus" reg="Impatiens">I.</tp:taxon-name-part> <tp:taxon-name-part taxon-name-part-type="species" reg="arguta">arguta</tp:taxon-name-part></tp:taxon-name> J. D. Hooker 101</italic> (K000694618); <bold>B</bold>. Lectotype of <italic><tp:taxon-name><tp:taxon-name-part taxon-name-part-type="genus" reg="Impatiens">I.</tp:taxon-name-part> <tp:taxon-name-part taxon-name-part-type="species" reg="abbatis">abbatis</tp:taxon-name-part></tp:taxon-name> J. M. Delavay 3634</italic> (P04542427); <bold>C</bold>. Holotype of <italic><tp:taxon-name><tp:taxon-name-part taxon-name-part-type="genus" reg="Impatiens">I.</tp:taxon-name-part> <tp:taxon-name-part taxon-name-part-type="species" reg="leveillei">leveillei</tp:taxon-name-part></tp:taxon-name> E. M. Bodinier 493</italic> (E00313614).</p></caption><graphic xmlns:xlink="http://www.w3.org/1999/xlink" xlink:href="phytokeys-272-197_article-177434__-g002.jpg" id="oo_1587405.jpg" position="float" orientation="portrait" xlink:type="simple"><uri content-type="original_file" xlink:type="simple">https://binary.pensoft.net/fig/1587405</uri></graphic></fig><fig id="F3" position="float" orientation="portrait"><object-id xmlns:xlink="http://www.w3.org/1999/xlink" content-type="doi" xlink:type="simple">10.3897/phytokeys.272.177434.figure3</object-id><object-id xmlns:xlink="http://www.w3.org/1999/xlink" content-type="arpha" xlink:type="simple">62DE9B59-F851-52AE-9B4D-FA1F3A23AE1A</object-id><label>Figure 3.</label><caption><p>Morphological diversity of different populations of <italic><tp:taxon-name><tp:taxon-name-part taxon-name-part-type="genus" reg="Impatiens">I.</tp:taxon-name-part> <tp:taxon-name-part taxon-name-part-type="species" reg="arguta">arguta</tp:taxon-name-part></tp:taxon-name></italic>. Population in Guizhou. <bold>A</bold>. flower in face view; <bold>B</bold>. Flower in lateral view; <bold>C</bold>. Leaf; <bold>D</bold>. Flower; <bold>E</bold>. flower dissected. <bold>F–J</bold>. Population in Kunming City, Yunnan; <bold>F</bold>. Flower in face view; <bold>G</bold>. flower in lateral view; <bold>H</bold>. Leaf; <bold>I</bold>. Flower; <bold>J</bold>. Flower dissected. <bold>K–O</bold>. Population in Dali City, Yunnan (type locality of <italic><tp:taxon-name><tp:taxon-name-part taxon-name-part-type="genus" reg="Impatiens">Impatiens</tp:taxon-name-part> <tp:taxon-name-part taxon-name-part-type="species" reg="abbatis">abbatis</tp:taxon-name-part></tp:taxon-name></italic>); <bold>K</bold>. Flower in face view; <bold>L</bold>. Flower in lateral view; <bold>M</bold>. Leaf; <bold>N</bold>. Flower; <bold>O</bold>. Flower dissected. <bold>P, Q</bold>. Population in Nyingchi, Tibet Autonomous Region; <bold>P</bold>. Flower in face view; <bold>Q</bold>. Flower in lateral view.</p></caption><graphic xmlns:xlink="http://www.w3.org/1999/xlink" xlink:href="phytokeys-272-197_article-177434__-g003.jpg" id="oo_1587406.jpg" position="float" orientation="portrait" xlink:type="simple"><uri content-type="original_file" xlink:type="simple">https://binary.pensoft.net/fig/1587406</uri></graphic></fig></tp:treatment-sec><tp:treatment-sec sec-type="Additional specimens examined"><title>Additional specimens examined.</title><p><bold>China, Guizhou</bold>: • Congjiang County, <italic>Li Yongkang 9334</italic> (HGAS); • Libo County, <italic>Luo Yibo 516</italic> (PE). <bold>Yunnan</bold>: • Yangbi County, <italic>Yin Zhijian et al. 0753</italic> (PE); • Shilin County, <italic>Shui Yumin et al. 64189, 64083, 64352</italic> (PE); • Heqing County, <italic>Qin Renchang 23523</italic> (PE); <italic>Luo Yi-bo 44</italic> (PE); • Gongshan County, <italic>Xiaohua Jin &amp; Ting Zhang 098</italic> (PE); <italic>Luo Yi-bo 475</italic> (PE); <italic>Li Hong 533324180418001LY</italic> (SABG); <italic>He Xu et al. 533324180509148LY</italic> (SABG); Dali City, <italic>Sino-Soviet Joint Yunnan Expedition 19</italic> (KUN); <italic>Wang Qiwu 63450 (PE)</italic>; <italic>H.T. Tsai 53922</italic> (IBSC); Shangri-La City, <italic>D.E. Boufford et al. 35270</italic> (PE); <italic>Qinghai-Tibet Expedition 443</italic> (PE); <italic>Institute of Botany, Beijing (Hengduan Mountains Expedition) 02272</italic> (PE); Lushui City, <italic>Institute of Botany, Beijing (Hengduan Mountains Expedition) 499</italic> (PE); <italic>Dulongjiang Expedition 5</italic> (KUN); <italic>Wu Sugong 8098</italic> (KUN); <italic>Guo Shiwei et al. KIBDZL214B03</italic> (KUN); Lijiang City, <italic>Fang Zhendong et al. LDHF-163</italic> (SABG); <italic>Qinghai-Tibet Expedition 189</italic> (KUN); • Yongde County, <italic>Liu Ende 589</italic> (KUN); <italic>Zi Shisheng 18</italic> (KUN); • Yunlong County, <italic>Spice Plant Expedition 101</italic> (KUN); • Yingjiang County, <italic>Zou Jiao et al. 20201029-1</italic> (KUN). <bold>Sichuan</bold>: Panzhihua City, <italic>Gao Xinfen et al. 4038</italic> (PE); <italic>Panzhihua Cycad Expedition 565</italic> (PE); • Muli County, <italic>Qinghai-Tibet Expedition 14875</italic> (PE). <bold>India, Sikkim</bold>: • <italic>J. D. Hooker 101</italic> (NY); <italic>J. D. Hooker 111</italic> (US).</p></tp:treatment-sec><ref-list><ref id="B1"><mixed-citation xmlns:xlink="http://www.w3.org/1999/xlink" xlink:type="simple">Abrahamczyk S, Steudel B (2023) <italic><tp:taxon-name><tp:taxon-name-part taxon-name-part-type="genus">Impatiens</tp:taxon-name-part> <tp:taxon-name-part taxon-name-part-type="species">namchabarwensis</tp:taxon-name-part></tp:taxon-name></italic> is distinct from <italic><tp:taxon-name><tp:taxon-name-part taxon-name-part-type="genus">I.</tp:taxon-name-part> <tp:taxon-name-part taxon-name-part-type="species">arguta</tp:taxon-name-part></tp:taxon-name></italic>. Nordic Journal of Botany 2023: e03900. <ext-link xlink:href="10.1111/njb.03900" ext-link-type="doi" xlink:type="simple">https://doi.org/10.1111/njb.03900</ext-link></mixed-citation></ref><ref id="B20"><mixed-citation xmlns:xlink="http://www.w3.org/1999/xlink" xlink:type="simple">Rajeev KS, DIpankar B, Momang T (2021) Typifications, new combinations and new synonyms in Indian <italic><tp:taxon-name><tp:taxon-name-part taxon-name-part-type="genus">Impatiens</tp:taxon-name-part></tp:taxon-name></italic> (<tp:taxon-name><tp:taxon-name-part taxon-name-part-type="family">Balsaminaceae</tp:taxon-name-part></tp:taxon-name>). Biodiversity: Research and Conservation 61: 1–27. <ext-link xlink:href="10.2478/biorc-2021-0001" ext-link-type="doi" xlink:type="simple">https://doi.org/10.2478/biorc-2021-0001</ext-link></mixed-citation></ref><ref id="B8"><mixed-citation xmlns:xlink="http://www.w3.org/1999/xlink" xlink:type="simple">Hooker JD (1908a) Hooker’s Icons Plantarum. London: Dulau &amp; Co., Ltd., 2851–2876.</mixed-citation></ref><ref id="B5"><mixed-citation xmlns:xlink="http://www.w3.org/1999/xlink" xlink:type="simple">Li GQ (2025) Jean-Marie Delavay (1834–1895), His Botanical Collection in Yunnan and Relationship with the National Museum of Natural History at the End of the Nineteenth Century: Cooperation, Interactions, and Contributions.* Annali di Ca’ Foscari. Serie orientale 61 (Supplement), 45–96. <ext-link xlink:href="10.30687/annor/2385-3042/2025/02/002" ext-link-type="doi" xlink:type="simple">https://doi.org/10.30687/annor/2385-3042/2025/02/002</ext-link></mixed-citation></ref><ref id="B14"><mixed-citation xmlns:xlink="http://www.w3.org/1999/xlink" xlink:type="simple">JSTOR Global Plants (1888) JSTOR-GP (continuously updated) JSTOR Global Plants. <ext-link xlink:href="https://plants.jstor.org/" ext-link-type="uri" xlink:type="simple">https://plants.jstor.org/</ext-link></mixed-citation></ref><ref id="B15"><mixed-citation xmlns:xlink="http://www.w3.org/1999/xlink" xlink:type="simple">Léveillé H (1914–15) Flore du Kouy–Tchéou[M]. Le Mans, 1–530.</mixed-citation></ref><ref id="B3"><mixed-citation xmlns:xlink="http://www.w3.org/1999/xlink" xlink:type="simple">Chen YL (2001) Flora Reipublicae Popularis Sinicae: Tomus 47(2). Beijing: Science Press, 219 pp.</mixed-citation></ref></ref-list></tp:taxon-treatment>
