# Supplementary material for: Five new synonyms in Impatiens (Ericales, Balsaminaceae) from China
Source: PhytoKeys. 2026 Apr 8;272:197–215. doi: 10.3897/phytokeys.272.177434 (PMC13084266; doi:10.3897/phytokeys.272.177434)
Supplement: XML Treatment for Impatiens sigmoidea [file phytokeys.272.177434-treatment2.xml]

<!DOCTYPE tp:taxon-treatment
  PUBLIC "-//TaxonX//DTD Taxonomic Treatment Publishing DTD v0 20100105//EN" "tax-treatment-NSO.dtd">
<tp:taxon-treatment xmlns:tp="http://www.plazi.org/taxpub"><tp:treatment-meta><kwd-group><label>Taxon classification</label><kwd>
              <named-content content-type="kingdom">Plantae</named-content>
            </kwd><kwd>
              <named-content content-type="order">Ericales</named-content>
            </kwd><kwd>
              <named-content content-type="family">Balsaminaceae</named-content>
            </kwd></kwd-group><mixed-citation publication-type="journal"><person-group><name><surname>Wang</surname><given-names>Fang-Ying</given-names></name><name><surname>Cen</surname><given-names>Nian</given-names></name><name><surname>Bai</surname><given-names>Xin-Xiang</given-names></name><name><surname>Yong</surname><given-names>Qin-Qin</given-names></name><name><surname>Li</surname><given-names>Mei-Jun</given-names></name></person-group><article-title>Five new synonyms in <italic><tp:taxon-name><tp:taxon-name-part taxon-name-part-type="genus" reg="Impatiens">Impatiens</tp:taxon-name-part></tp:taxon-name></italic> (<tp:taxon-name><tp:taxon-name-part taxon-name-part-type="order" reg="Ericales">Ericales</tp:taxon-name-part></tp:taxon-name>, <tp:taxon-name><tp:taxon-name-part taxon-name-part-type="family" reg="Balsaminaceae">Balsaminaceae</tp:taxon-name-part></tp:taxon-name>) from China</article-title><source>PhytoKeys</source><day>08</day><month>04</month><year>2026</year><volume>272</volume><fpage>197</fpage><lpage>215</lpage><pub-id pub-id-type="doi">10.3897/phytokeys.272.177434</pub-id></mixed-citation></tp:treatment-meta><tp:nomenclature><label>2.</label><tp:taxon-name><object-id xmlns:xlink="http://www.w3.org/1999/xlink" content-type="arpha" xlink:type="simple">93900098-0F44-5FB1-954F-D4AD4A6DB162</object-id>
                		<tp:taxon-name-part taxon-name-part-type="genus" reg="Impatiens">Impatiens</tp:taxon-name-part> <tp:taxon-name-part taxon-name-part-type="species" reg="sigmoidea">sigmoidea</tp:taxon-name-part>
                	</tp:taxon-name><tp:taxon-authority>Hook.f. in Nouv. Arch. Mus. Hist. Nat. sér. 4, 10: 267.1908</tp:taxon-authority><xref ref-type="fig" rid="F4">Fig. 4</xref><tp:nomenclature-citation-list><tp:nomenclature-citation><tp:taxon-name><tp:taxon-name-part taxon-name-part-type="genus" reg="Impatiens"/> <tp:taxon-name-part taxon-name-part-type="species" reg="martinii"/></tp:taxon-name><comment> = <tp:taxon-name><tp:taxon-name-part taxon-name-part-type="genus" reg="Impatiens">Impatiens</tp:taxon-name-part> <tp:taxon-name-part taxon-name-part-type="species" reg="martinii">martinii</tp:taxon-name-part></tp:taxon-name> Hook.f. in <italic>Hooker’s Icon. Pl</italic>. 29: t. 2870. 1908. syn. nov. Type: China. Guizhou: Pin-fa, 25 May 1902, <italic>Cavalerie, P. J. 1329</italic> (lectotype designated here: E!, E00313609); October 1905, <italic>Cavalerie, P. J. 1905</italic> (syntype: E!, E00313610).</comment></tp:nomenclature-citation></tp:nomenclature-citation-list></tp:nomenclature><tp:treatment-sec sec-type="Type"><title>Type.</title><p>China. Guizhou: • Guiyang City, Kao-po, 11 September 1899, <italic>E. M. Bodinier &amp;J. Laborde 2688</italic> (lectotype: E!, E00313668; isolectotype: P!,P00780758). Remaining syntype: China. Guizhou: • Pin-fa, 21 August 1902, <italic>Cavalerie, P. J. 287</italic> (E00313667).</p></tp:treatment-sec><tp:treatment-sec sec-type="Distribution and habitat"><title>Distribution and habitat.</title><p><italic><tp:taxon-name><tp:taxon-name-part taxon-name-part-type="genus" reg="Impatiens">Impatiens</tp:taxon-name-part> <tp:taxon-name-part taxon-name-part-type="species" reg="sigmoidea">sigmoidea</tp:taxon-name-part></tp:taxon-name></italic> occurs in Guizhou Province, where it has been recorded from Guiyang City, Longli County, and Qiannan Buyi and Miao Autonomous Prefecture. It typically grows on gentle slopes along streams or in evergreen broad-leaved forests.</p></tp:treatment-sec><tp:treatment-sec sec-type="Phenology"><title>Phenology.</title><p>Flowering and fruiting occur from May to October.</p></tp:treatment-sec><tp:treatment-sec sec-type="Notes"><title>Notes.</title><p><italic><tp:taxon-name><tp:taxon-name-part taxon-name-part-type="genus" reg="Impatiens">Impatiens</tp:taxon-name-part> <tp:taxon-name-part taxon-name-part-type="species" reg="martinii">martinii</tp:taxon-name-part></tp:taxon-name></italic> Hook.f. was described by J. D. Hooker in September 1908 (<xref ref-type="bibr" rid="B8">Hooker 1908a</xref>), based on specimens collected by Cavalerie in Pin-fa. Its Chinese name derives from the toothed margins of its bracts. The protologue cited two syntypes (Fig. <xref ref-type="fig" rid="F4">4C–D</xref>) that exhibit floral color variation ranging from yellow to white, which is attributable to natural interpopulation chromatic transitions. As no holotype was designated in the protologue, the specimen <italic>Cavalerie, P. J. 1329</italic> E (E00313609), which fully matches the morphological description in the protologue and includes detailed floral dissections and line drawings, is here designated as the lectotype. The other specimen, <italic>Cavalerie, P. J. 1905</italic> E (E00313610), is accordingly designated as an syntype.</p><fig id="F4" position="float" orientation="portrait"><object-id xmlns:xlink="http://www.w3.org/1999/xlink" content-type="doi" xlink:type="simple">10.3897/phytokeys.272.177434.figure4</object-id><object-id xmlns:xlink="http://www.w3.org/1999/xlink" content-type="arpha" xlink:type="simple">195698BF-AE94-523D-ACAC-3BDCA9E6EBF0</object-id><label>Figure 4.</label><caption><p>Comparative study of floral structures between <italic><tp:taxon-name><tp:taxon-name-part taxon-name-part-type="genus" reg="Impatiens">I.</tp:taxon-name-part> <tp:taxon-name-part taxon-name-part-type="species" reg="sigmoidea">sigmoidea</tp:taxon-name-part></tp:taxon-name></italic> Hook.f. and <italic><tp:taxon-name><tp:taxon-name-part taxon-name-part-type="genus" reg="Impatiens">I.</tp:taxon-name-part> <tp:taxon-name-part taxon-name-part-type="species" reg="martinii">martinii</tp:taxon-name-part></tp:taxon-name></italic> Hook.f. <bold>A</bold>. Lectotype of <italic><tp:taxon-name><tp:taxon-name-part taxon-name-part-type="genus" reg="Impatiens">I.</tp:taxon-name-part> <tp:taxon-name-part taxon-name-part-type="species" reg="sigmoidea">sigmoidea</tp:taxon-name-part></tp:taxon-name> Bodinier, E. M. &amp; Laborde, J. 2688</italic> (E00313668); <bold>B</bold>. Floral dissection of <italic><tp:taxon-name><tp:taxon-name-part taxon-name-part-type="genus" reg="Impatiens">I.</tp:taxon-name-part> <tp:taxon-name-part taxon-name-part-type="species" reg="sigmoidea">sigmoidea</tp:taxon-name-part></tp:taxon-name></italic>; <bold>C</bold>. Syntype of <italic><tp:taxon-name><tp:taxon-name-part taxon-name-part-type="genus" reg="Impatiens">I.</tp:taxon-name-part> <tp:taxon-name-part taxon-name-part-type="species" reg="martinii">martinii</tp:taxon-name-part></tp:taxon-name> Cavalerie, P. J. 1905</italic> (E00313610); <bold>D</bold>. Lectotype of <italic><tp:taxon-name><tp:taxon-name-part taxon-name-part-type="genus" reg="Impatiens">I.</tp:taxon-name-part> <tp:taxon-name-part taxon-name-part-type="species" reg="martinii">martinii</tp:taxon-name-part></tp:taxon-name> Cavalerie, P. J. 1329</italic> (E00313609) (hand-drawn illustration of a bud with teeth marked in red box).</p></caption><graphic xmlns:xlink="http://www.w3.org/1999/xlink" xlink:href="phytokeys-272-197_article-177434__-g004.jpg" id="oo_1587407.jpg" position="float" orientation="portrait" xlink:type="simple"><uri content-type="original_file" xlink:type="simple">https://binary.pensoft.net/fig/1587407</uri></graphic></fig><p><italic><tp:taxon-name><tp:taxon-name-part taxon-name-part-type="genus" reg="Impatiens">Impatiens</tp:taxon-name-part> <tp:taxon-name-part taxon-name-part-type="species" reg="sigmoidea">sigmoidea</tp:taxon-name-part></tp:taxon-name></italic> Hook.f. was formally described in April 1908 based on two type specimens collected from Gao-po and Pin-fa, Guizhou Province (<xref ref-type="bibr" rid="B9">Hooker 1908b</xref>). No subsequent records were documented until it was rediscovered at the type locality in 2018 (<xref ref-type="bibr" rid="B12">Huang et al. 2023a</xref>). Observations of wild-living plants of this species reveal that the middle and upper parts of the stem are covered with white to pink hairs; bracts are borne at the base, middle, or upper-middle part of the pedicel and are either persistent or easily deciduous. It is also noted that the bract margins, like those of <italic><tp:taxon-name><tp:taxon-name-part taxon-name-part-type="genus" reg="Impatiens">I.</tp:taxon-name-part> <tp:taxon-name-part taxon-name-part-type="species" reg="martinii">martinii</tp:taxon-name-part></tp:taxon-name></italic>, are toothed. Compared with other species in the genus, <italic><tp:taxon-name><tp:taxon-name-part taxon-name-part-type="genus" reg="Impatiens">I.</tp:taxon-name-part> <tp:taxon-name-part taxon-name-part-type="species" reg="sigmoidea">sigmoidea</tp:taxon-name-part></tp:taxon-name></italic> possesses a suite of distinctive morphological characters, including a white midvein of the leaf, conspicuously serrate bract margins, lateral sepals with a prominent “S”-shaped curve, a spiral shell-like structure of the dorsal petal, and a spiral shell-like or cucullate projection on the abaxial surface of the midrib. Comparison of the type specimens, floral dissections, and line drawings (Fig. <xref ref-type="fig" rid="F4">4A–D</xref>) reveals the following morphological distinctions between the protologue descriptions of <italic><tp:taxon-name><tp:taxon-name-part taxon-name-part-type="genus" reg="Impatiens">I.</tp:taxon-name-part> <tp:taxon-name-part taxon-name-part-type="species" reg="sigmoidea">sigmoidea</tp:taxon-name-part></tp:taxon-name></italic> and <italic><tp:taxon-name><tp:taxon-name-part taxon-name-part-type="genus" reg="Impatiens">I.</tp:taxon-name-part> <tp:taxon-name-part taxon-name-part-type="species" reg="martinii">martinii</tp:taxon-name-part></tp:taxon-name></italic>: bracts entire (vs. <italic><tp:taxon-name><tp:taxon-name-part taxon-name-part-type="genus" reg="Impatiens">I.</tp:taxon-name-part> <tp:taxon-name-part taxon-name-part-type="species" reg="martinii">martinii</tp:taxon-name-part></tp:taxon-name></italic> has serrate), flowers greenish white (vs. <italic><tp:taxon-name><tp:taxon-name-part taxon-name-part-type="genus" reg="Impatiens">I.</tp:taxon-name-part> <tp:taxon-name-part taxon-name-part-type="species" reg="martinii">martinii</tp:taxon-name-part></tp:taxon-name></italic> has white or yellow), lateral united petals bilobed (vs. <italic><tp:taxon-name><tp:taxon-name-part taxon-name-part-type="genus" reg="Impatiens">I.</tp:taxon-name-part> <tp:taxon-name-part taxon-name-part-type="species" reg="martinii">martinii</tp:taxon-name-part></tp:taxon-name></italic> has trilobed), dorsal petal rounded (vs. <italic><tp:taxon-name><tp:taxon-name-part taxon-name-part-type="genus" reg="Impatiens">I.</tp:taxon-name-part> <tp:taxon-name-part taxon-name-part-type="species" reg="martinii">martinii</tp:taxon-name-part></tp:taxon-name></italic> has cucullate), and midrib abaxially bearing a broad cristate projection (vs. <italic><tp:taxon-name><tp:taxon-name-part taxon-name-part-type="genus" reg="Impatiens">I.</tp:taxon-name-part> <tp:taxon-name-part taxon-name-part-type="species" reg="martinii">martinii</tp:taxon-name-part></tp:taxon-name></italic> has a beaked keel). However, the floral morphology, particularly the dissected structures, exhibits remarkable similarity between the two taxa, including the “S”-shaped curved lateral sepals, toothed bract margins, and spiral shell-like dorsal petal. Given the absence of consistent diagnostic characters and the overlapping type localities, combined with extensive field observations, it is proposed that <italic><tp:taxon-name><tp:taxon-name-part taxon-name-part-type="genus" reg="Impatiens">I.</tp:taxon-name-part> <tp:taxon-name-part taxon-name-part-type="species" reg="sigmoidea">sigmoidea</tp:taxon-name-part></tp:taxon-name></italic> and <italic><tp:taxon-name><tp:taxon-name-part taxon-name-part-type="genus" reg="Impatiens">I.</tp:taxon-name-part> <tp:taxon-name-part taxon-name-part-type="species" reg="martinii">martinii</tp:taxon-name-part></tp:taxon-name></italic> represent a single species.</p></tp:treatment-sec><tp:treatment-sec sec-type="Additional specimens examined"><title>Additional specimens examined.</title><p><bold>China, Guizhou</bold>: • Huaxi District, <italic>Bai Xinxiang GP2018051501</italic> (GZAC); Longli County, <italic>Bai Xinxiang HZG2018051901</italic> (GZAC!).</p></tp:treatment-sec><ref-list><ref id="B8"><mixed-citation xmlns:xlink="http://www.w3.org/1999/xlink" xlink:type="simple">Hooker JD (1908a) Hooker’s Icons Plantarum. London: Dulau &amp; Co., Ltd., 2851–2876.</mixed-citation></ref><ref id="B9"><mixed-citation xmlns:xlink="http://www.w3.org/1999/xlink" xlink:type="simple">Hooker JD (1908b) Les espèces du genre ‘<italic><tp:taxon-name><tp:taxon-name-part taxon-name-part-type="genus">Impatiens</tp:taxon-name-part></tp:taxon-name></italic>’ dans L’herbier du muséum de Paris. Nouvelles Archives du Muséum d’Histoire Naturelle, 4e sér, 10: 233–272.</mixed-citation></ref><ref id="B12"><mixed-citation xmlns:xlink="http://www.w3.org/1999/xlink" xlink:type="simple">Huang RX, Chen Y, He BQ, Li MJ, Dong WK, Bai XX (2023a) The rediscovery of <italic><tp:taxon-name><tp:taxon-name-part taxon-name-part-type="genus">Impatiens</tp:taxon-name-part></tp:taxon-name></italic><tp:taxon-name><tp:taxon-name-part taxon-name-part-type="genus"/><tp:taxon-name-part taxon-name-part-type="species">sigmoidea</tp:taxon-name-part></tp:taxon-name> Hook. f. (<tp:taxon-name><tp:taxon-name-part taxon-name-part-type="family">Balsaminaceae</tp:taxon-name-part></tp:taxon-name>) in Guizhou, China after more than 100 years. Phytotaxa 597(1): 1–10. <ext-link xlink:href="10.11646/phytotaxa.597.1.1" ext-link-type="doi" xlink:type="simple">https://doi.org/10.11646/phytotaxa.597.1.1</ext-link></mixed-citation></ref></ref-list></tp:taxon-treatment>
