# Supplementary material for: Five new synonyms in Impatiens (Ericales, Balsaminaceae) from China
Source: PhytoKeys. 2026 Apr 8;272:197–215. doi: 10.3897/phytokeys.272.177434 (PMC13084266; doi:10.3897/phytokeys.272.177434)
Supplement: XML Treatment for Impatiens piufanensis [file phytokeys.272.177434-treatment3.xml]

<!DOCTYPE tp:taxon-treatment
  PUBLIC "-//TaxonX//DTD Taxonomic Treatment Publishing DTD v0 20100105//EN" "tax-treatment-NSO.dtd">
<tp:taxon-treatment xmlns:tp="http://www.plazi.org/taxpub"><tp:treatment-meta><kwd-group><label>Taxon classification</label><kwd>
              <named-content content-type="kingdom">Plantae</named-content>
            </kwd><kwd>
              <named-content content-type="order">Ericales</named-content>
            </kwd><kwd>
              <named-content content-type="family">Balsaminaceae</named-content>
            </kwd></kwd-group><mixed-citation publication-type="journal"><person-group><name><surname>Wang</surname><given-names>Fang-Ying</given-names></name><name><surname>Cen</surname><given-names>Nian</given-names></name><name><surname>Bai</surname><given-names>Xin-Xiang</given-names></name><name><surname>Yong</surname><given-names>Qin-Qin</given-names></name><name><surname>Li</surname><given-names>Mei-Jun</given-names></name></person-group><article-title>Five new synonyms in <italic><tp:taxon-name><tp:taxon-name-part taxon-name-part-type="genus" reg="Impatiens">Impatiens</tp:taxon-name-part></tp:taxon-name></italic> (<tp:taxon-name><tp:taxon-name-part taxon-name-part-type="order" reg="Ericales">Ericales</tp:taxon-name-part></tp:taxon-name>, <tp:taxon-name><tp:taxon-name-part taxon-name-part-type="family" reg="Balsaminaceae">Balsaminaceae</tp:taxon-name-part></tp:taxon-name>) from China</article-title><source>PhytoKeys</source><day>08</day><month>04</month><year>2026</year><volume>272</volume><fpage>197</fpage><lpage>215</lpage><pub-id pub-id-type="doi">10.3897/phytokeys.272.177434</pub-id></mixed-citation></tp:treatment-meta><tp:nomenclature><label>3.</label><tp:taxon-name><object-id xmlns:xlink="http://www.w3.org/1999/xlink" content-type="arpha" xlink:type="simple">778BB8A3-EF30-5150-BAC9-D9A5FD7F4262</object-id>
                		<tp:taxon-name-part taxon-name-part-type="genus" reg="Impatiens">Impatiens</tp:taxon-name-part> <tp:taxon-name-part taxon-name-part-type="species" reg="piufanensis">piufanensis</tp:taxon-name-part>
                	</tp:taxon-name><tp:taxon-authority>Hook.f. in Hooker’s lcon. PI.29:t.2869.1908</tp:taxon-authority><xref ref-type="fig" rid="F5">Figs 5</xref><xref ref-type="fig" rid="F6">, 6</xref><tp:nomenclature-citation-list><tp:nomenclature-citation><tp:taxon-name><tp:taxon-name-part taxon-name-part-type="genus" reg="Impatiens"/> <tp:taxon-name-part taxon-name-part-type="species" reg="lepida"/></tp:taxon-name><comment> = <tp:taxon-name><tp:taxon-name-part taxon-name-part-type="genus" reg="Impatiens">Impatiens</tp:taxon-name-part> <tp:taxon-name-part taxon-name-part-type="species" reg="lepida">lepida</tp:taxon-name-part></tp:taxon-name> Hook.f. in <italic>Hooker’s lcon. PI</italic>.29: t.2867. 1908. syn. nov. Type: CHINA. Guizhou: Piu-fa (=pingfa), 27 October 1903, <italic>Cavalerie, P. J. 1441</italic> (lectotype designated here: E!, E00313616, the lower sepal funnelform specimen in the admixture).</comment></tp:nomenclature-citation></tp:nomenclature-citation-list></tp:nomenclature><tp:treatment-sec sec-type="Type"><title>Type.</title><p>China. Guizhou: • Piu-fa (=pingfa), <italic>Cavalerie, P. J. 314</italic> (holotype: E!, E00313603; isotype: K!, K000694588).</p></tp:treatment-sec><tp:treatment-sec sec-type="Distribution and habitat"><title>Distribution and habitat.</title><p><italic><tp:taxon-name><tp:taxon-name-part taxon-name-part-type="genus" reg="Impatiens">Impatiens</tp:taxon-name-part> <tp:taxon-name-part taxon-name-part-type="species" reg="piufanensis">piufanensis</tp:taxon-name-part></tp:taxon-name></italic> occurs in Sichuan, Yunnan, Guangxi, Hubei, Hunan, Chongqing, and Guizhou provinces, where it has been recorded from Duyun City, Fuquan City, Anlong County, Shibing County, Kaiyang County, Huangping County, Chishui City, Suiyang County, and Jinsha County. This species typically grows in forests, damp areas along streams, and rocky crevices.</p></tp:treatment-sec><tp:treatment-sec sec-type="Phenology"><title>Phenology.</title><p>Flowering and fruiting period: July to November.</p></tp:treatment-sec><tp:treatment-sec sec-type="Notes"><title>Notes.</title><p><italic><tp:taxon-name><tp:taxon-name-part taxon-name-part-type="genus" reg="Impatiens">Impatiens</tp:taxon-name-part> <tp:taxon-name-part taxon-name-part-type="species" reg="lepida">lepida</tp:taxon-name-part></tp:taxon-name></italic> Hook.f. was described by J. D. Hooker based on specimens collected by Cavalerie and others from Pin-fa, Guizhou (<xref ref-type="bibr" rid="B8">Hooker 1908a</xref>). Examination of the type material revealed that the specimen label records the flower color as “rose-jaunâtre.” The floral morphological description and dissections indicate the presence of two flowering individuals: one with a single flower and another with two flowers on the pedicel, also showing distinctly different lower sepal shapes. Within <italic><tp:taxon-name><tp:taxon-name-part taxon-name-part-type="genus" reg="Impatiens">Impatiens</tp:taxon-name-part></tp:taxon-name></italic> L., the lower sepal is considered a stable character for species delimitation, and no transitional forms between two distinct shapes have been documented. Hooker himself expressed doubt in the protologue regarding the occurrence of two flower colors and lower sepal shapes in this species. As shown in the floral dissections from the right middle part of the holotype of <italic><tp:taxon-name><tp:taxon-name-part taxon-name-part-type="genus" reg="Impatiens">I.</tp:taxon-name-part> <tp:taxon-name-part taxon-name-part-type="species" reg="lepida">lepida</tp:taxon-name-part></tp:taxon-name></italic>, <italic>Cavalerie, P. J. 1441</italic> (E00313616) housed at E (Fig. <xref ref-type="fig" rid="F6">6D</xref>), one lower sepal is funnel-shaped, while the other is boat-shaped. Extensive field surveys in the type locality of <italic><tp:taxon-name><tp:taxon-name-part taxon-name-part-type="genus" reg="Impatiens">I.</tp:taxon-name-part> <tp:taxon-name-part taxon-name-part-type="species" reg="lepida">lepida</tp:taxon-name-part></tp:taxon-name></italic> have failed to identify any population exhibiting both funnel-shaped and boat-shaped sepal shapes. Based on the above evidence, it is concluded that this specimen comprises two distinct taxa. Regarding the admixture in the type specimens of <italic><tp:taxon-name><tp:taxon-name-part taxon-name-part-type="genus" reg="Impatiens">I.</tp:taxon-name-part> <tp:taxon-name-part taxon-name-part-type="species" reg="lepida">lepida</tp:taxon-name-part></tp:taxon-name></italic>, extensive field surveys conducted in the Pin-fa area confirmed that floral anatomical specimens exhibiting a navicular lower sepal are attributable to <italic><tp:taxon-name><tp:taxon-name-part taxon-name-part-type="genus" reg="Impatiens">Impatiens</tp:taxon-name-part> <tp:taxon-name-part taxon-name-part-type="species" reg="procumbens">procumbens</tp:taxon-name-part></tp:taxon-name></italic> Franch., a species widely distributed in this region (<xref ref-type="bibr" rid="B9">Hooker 1908b</xref>; <xref ref-type="bibr" rid="B13">Huang et al. 2023b</xref>) (Fig. <xref ref-type="fig" rid="F5">5A–C</xref>). Field surveys further revealed a high degree of morphological similarity between <italic><tp:taxon-name><tp:taxon-name-part taxon-name-part-type="genus" reg="Impatiens">Impatiens</tp:taxon-name-part> <tp:taxon-name-part taxon-name-part-type="species" reg="piufanensis">piufanensis</tp:taxon-name-part></tp:taxon-name></italic> Hook.f. and <italic><tp:taxon-name><tp:taxon-name-part taxon-name-part-type="genus" reg="Impatiens">I.</tp:taxon-name-part> <tp:taxon-name-part taxon-name-part-type="species" reg="lepida">lepida</tp:taxon-name-part></tp:taxon-name></italic>, which share Pin-fa as a type locality. Examination of the <italic><tp:taxon-name><tp:taxon-name-part taxon-name-part-type="genus" reg="Impatiens">I.</tp:taxon-name-part> <tp:taxon-name-part taxon-name-part-type="species" reg="piufanensis">piufanensis</tp:taxon-name-part></tp:taxon-name></italic> specimen K000694588 (K) revealed that it integrates three accessions (K000694588, K000694589, K000694590), all collected by Cavalerie under numbers 698, 1441, and 314. The label for No. 698 records flower color as “yellow or red,” and all three plants exhibit funnelform labella. In contrast, field observations document continuous variation in lower sepal shape within populations of this taxon, ranging from funnelform to saccate. Comparative morphological analysis detected no consistent differences between <italic><tp:taxon-name><tp:taxon-name-part taxon-name-part-type="genus" reg="Impatiens">I.</tp:taxon-name-part> <tp:taxon-name-part taxon-name-part-type="species" reg="lepida">lepida</tp:taxon-name-part></tp:taxon-name></italic> and <italic><tp:taxon-name><tp:taxon-name-part taxon-name-part-type="genus" reg="Impatiens">I.</tp:taxon-name-part> <tp:taxon-name-part taxon-name-part-type="species" reg="piufanensis">piufanensis</tp:taxon-name-part></tp:taxon-name></italic> (Fig. <xref ref-type="fig" rid="F6">6A–D</xref>). In view of their overlapping type localities and morphological continuity, <italic><tp:taxon-name><tp:taxon-name-part taxon-name-part-type="genus" reg="Impatiens">I.</tp:taxon-name-part> <tp:taxon-name-part taxon-name-part-type="species" reg="lepida">lepida</tp:taxon-name-part></tp:taxon-name></italic> and <italic><tp:taxon-name><tp:taxon-name-part taxon-name-part-type="genus" reg="Impatiens">I.</tp:taxon-name-part> <tp:taxon-name-part taxon-name-part-type="species" reg="piufanensis">piufanensis</tp:taxon-name-part></tp:taxon-name></italic> are accordingly treated as a single species.</p><fig id="F5" position="float" orientation="portrait"><object-id xmlns:xlink="http://www.w3.org/1999/xlink" content-type="doi" xlink:type="simple">10.3897/phytokeys.272.177434.figure5</object-id><object-id xmlns:xlink="http://www.w3.org/1999/xlink" content-type="arpha" xlink:type="simple">C35B3F0B-AD3E-5158-8EC3-BD77DD6F03D1</object-id><label>Figure 5.</label><caption><p>Comparison of flower morphology of <italic><tp:taxon-name><tp:taxon-name-part taxon-name-part-type="genus" reg="Impatiens">Impatiens</tp:taxon-name-part> <tp:taxon-name-part taxon-name-part-type="species" reg="lepida">lepida</tp:taxon-name-part></tp:taxon-name></italic>, <italic><tp:taxon-name><tp:taxon-name-part taxon-name-part-type="genus" reg="Impatiens">I.</tp:taxon-name-part> <tp:taxon-name-part taxon-name-part-type="species" reg="piufanensis">piufanensis</tp:taxon-name-part></tp:taxon-name></italic> and <italic><tp:taxon-name><tp:taxon-name-part taxon-name-part-type="genus" reg="Impatiens">I.</tp:taxon-name-part> <tp:taxon-name-part taxon-name-part-type="species" reg="procumbens">procumbens</tp:taxon-name-part></tp:taxon-name></italic>. <bold>A</bold>. <italic><tp:taxon-name><tp:taxon-name-part taxon-name-part-type="genus" reg="Impatiens">I.</tp:taxon-name-part> <tp:taxon-name-part taxon-name-part-type="species" reg="lepida">lepida</tp:taxon-name-part></tp:taxon-name></italic>, the lower sepal funnelform specimen of the protologue; <bold>B</bold>. The lower sepal funnelform specimen of <italic><tp:taxon-name><tp:taxon-name-part taxon-name-part-type="genus" reg="Impatiens">I.</tp:taxon-name-part> <tp:taxon-name-part taxon-name-part-type="species" reg="lepida">lepida</tp:taxon-name-part></tp:taxon-name></italic> (E00313616); <bold>C</bold>. <italic><tp:taxon-name><tp:taxon-name-part taxon-name-part-type="genus" reg="Impatiens">I.</tp:taxon-name-part> <tp:taxon-name-part taxon-name-part-type="species" reg="piufanensis">piufanensis</tp:taxon-name-part></tp:taxon-name></italic>, flower in lateral view; <bold>D</bold>. <italic><tp:taxon-name><tp:taxon-name-part taxon-name-part-type="genus" reg="Impatiens">I.</tp:taxon-name-part> <tp:taxon-name-part taxon-name-part-type="species" reg="piufanensis">piufanensis</tp:taxon-name-part></tp:taxon-name></italic>, flower dissected; <bold>E</bold>. <italic><tp:taxon-name><tp:taxon-name-part taxon-name-part-type="genus" reg="Impatiens">I.</tp:taxon-name-part> <tp:taxon-name-part taxon-name-part-type="species" reg="lepida">lepida</tp:taxon-name-part></tp:taxon-name></italic>, the lower sepal cymbiform specimen of the protologue; <bold>F</bold>. The lower sepal cymbiform specimen of <italic><tp:taxon-name><tp:taxon-name-part taxon-name-part-type="genus" reg="Impatiens">I.</tp:taxon-name-part> <tp:taxon-name-part taxon-name-part-type="species" reg="lepida">lepida</tp:taxon-name-part></tp:taxon-name></italic> (E00313616); <bold>G</bold>. <italic><tp:taxon-name><tp:taxon-name-part taxon-name-part-type="genus" reg="Impatiens">I.</tp:taxon-name-part> <tp:taxon-name-part taxon-name-part-type="species" reg="procumbens">procumbens</tp:taxon-name-part></tp:taxon-name></italic>, flower in lateral view; <bold>H</bold>. <italic><tp:taxon-name><tp:taxon-name-part taxon-name-part-type="genus" reg="Impatiens">I.</tp:taxon-name-part> <tp:taxon-name-part taxon-name-part-type="species" reg="procumbens">procumbens</tp:taxon-name-part></tp:taxon-name></italic>, flower dissected.</p></caption><graphic xmlns:xlink="http://www.w3.org/1999/xlink" xlink:href="phytokeys-272-197_article-177434__-g005.jpg" id="oo_1587408.jpg" position="float" orientation="portrait" xlink:type="simple"><uri content-type="original_file" xlink:type="simple">https://binary.pensoft.net/fig/1587408</uri></graphic></fig><fig id="F6" position="float" orientation="portrait"><object-id xmlns:xlink="http://www.w3.org/1999/xlink" content-type="doi" xlink:type="simple">10.3897/phytokeys.272.177434.figure6</object-id><object-id xmlns:xlink="http://www.w3.org/1999/xlink" content-type="arpha" xlink:type="simple">4A32134B-F64C-5C67-9038-02675C57A433</object-id><label>Figure 6.</label><caption><p>Comparison of type specimens between <italic><tp:taxon-name><tp:taxon-name-part taxon-name-part-type="genus" reg="Impatiens">Impatiens</tp:taxon-name-part> <tp:taxon-name-part taxon-name-part-type="species" reg="piufanensis">piufanensis</tp:taxon-name-part></tp:taxon-name></italic> Hook.f. and <italic><tp:taxon-name><tp:taxon-name-part taxon-name-part-type="genus" reg="Impatiens">Impatiens</tp:taxon-name-part> <tp:taxon-name-part taxon-name-part-type="species" reg="lepida">lepida</tp:taxon-name-part></tp:taxon-name></italic> Hook.f. <bold>A</bold>. Holotype of <italic><tp:taxon-name><tp:taxon-name-part taxon-name-part-type="genus" reg="Impatiens">I.</tp:taxon-name-part> <tp:taxon-name-part taxon-name-part-type="species" reg="piufanensis">piufanensis</tp:taxon-name-part></tp:taxon-name> Cavalerie, P. J. 314</italic> (E00313603); <bold>B</bold>. Isotype of <italic><tp:taxon-name><tp:taxon-name-part taxon-name-part-type="genus" reg="Impatiens">I.</tp:taxon-name-part> <tp:taxon-name-part taxon-name-part-type="species" reg="piufanensis">piufanensis</tp:taxon-name-part></tp:taxon-name> Cavalerie, P. J. 698</italic> (K000694588), <italic>Cavalerie, P. J. 1441</italic> (K000694589), <italic>Cavalerie, P. J. 314</italic> (K000694590); <bold>C, D</bold>. Type specimen of <italic><tp:taxon-name><tp:taxon-name-part taxon-name-part-type="genus" reg="Impatiens">I.</tp:taxon-name-part> <tp:taxon-name-part taxon-name-part-type="species" reg="lepida">lepida</tp:taxon-name-part></tp:taxon-name> Cavalerie, P. J. 1441</italic> (E00313616) and its floral morphology (red box indicates the funnel-shaped labellum specimen).</p></caption><graphic xmlns:xlink="http://www.w3.org/1999/xlink" xlink:href="phytokeys-272-197_article-177434__-g006.jpg" id="oo_1587409.jpg" position="float" orientation="portrait" xlink:type="simple"><uri content-type="original_file" xlink:type="simple">https://binary.pensoft.net/fig/1587409</uri></graphic></fig><p>In accordance with Articles 9.3 and 9.14 of the ICN, no holotypes were designated for either species upon their original publication. Herein, the specimen <italic>Cavalerie, P. J. 314</italic> E (E00313603) is formally designated as the lectotype of <italic><tp:taxon-name><tp:taxon-name-part taxon-name-part-type="genus" reg="Impatiens">Impatiens</tp:taxon-name-part> <tp:taxon-name-part taxon-name-part-type="species" reg="piufanensis">piufanensis</tp:taxon-name-part></tp:taxon-name></italic>, with the duplicate specimen <italic>Cavalerie, P. J. 314</italic> K (K000694588), recognized as an isolectotype. Additionally, the portion of the specimen <italic>Cavalerie, P. J. 1441</italic> E (E00313616) bearing funnelform labella is designated as the lectotype of <italic><tp:taxon-name><tp:taxon-name-part taxon-name-part-type="genus" reg="Impatiens">I.</tp:taxon-name-part> <tp:taxon-name-part taxon-name-part-type="species" reg="lepida">lepida</tp:taxon-name-part></tp:taxon-name></italic> (Fig. <xref ref-type="fig" rid="F6">6C</xref>, red frame).</p></tp:treatment-sec><tp:treatment-sec sec-type="Additional specimens examined"><title>Additional specimens examined.</title><p><bold>China, Guizhou</bold>: • Guiyang City, <italic>Bodinier 2463</italic> (P); • Guanshanhu District, <italic>Bai Xinxiang RFS-000248</italic> (GZAC); • Guiding County, <italic>Bai Xinxiang RFS-00046</italic> (GZAC); • Fuquan City, <italic>Bai Xinxiang RFS-000301</italic> (GZAC); • Huishui County, <italic>Bai Xinxiang RFS-000089</italic> (GZAC); • Leishan County, <italic>Jia Chaopo et al. 50536</italic> (PE); • Rongjiang County, <italic>Liu Zhonghua &amp; Pu Lihua 23143</italic> (BJFC).</p></tp:treatment-sec><ref-list><ref id="B8"><mixed-citation xmlns:xlink="http://www.w3.org/1999/xlink" xlink:type="simple">Hooker JD (1908a) Hooker’s Icons Plantarum. London: Dulau &amp; Co., Ltd., 2851–2876.</mixed-citation></ref><ref id="B9"><mixed-citation xmlns:xlink="http://www.w3.org/1999/xlink" xlink:type="simple">Hooker JD (1908b) Les espèces du genre ‘<italic><tp:taxon-name><tp:taxon-name-part taxon-name-part-type="genus">Impatiens</tp:taxon-name-part></tp:taxon-name></italic>’ dans L’herbier du muséum de Paris. Nouvelles Archives du Muséum d’Histoire Naturelle, 4e sér, 10: 233–272.</mixed-citation></ref><ref id="B13"><mixed-citation xmlns:xlink="http://www.w3.org/1999/xlink" xlink:type="simple">Huang RX, Yuan TH, Chen Y, Li MJ, Bai XX (2023b) Five new synonyms for <italic><tp:taxon-name><tp:taxon-name-part taxon-name-part-type="genus">Impatiens</tp:taxon-name-part></tp:taxon-name></italic><tp:taxon-name><tp:taxon-name-part taxon-name-part-type="genus"/><tp:taxon-name-part taxon-name-part-type="species">procumbens</tp:taxon-name-part></tp:taxon-name> (<tp:taxon-name><tp:taxon-name-part taxon-name-part-type="family">Balsaminaceae</tp:taxon-name-part></tp:taxon-name>) in China. Phytokeys 222: 179–191. <ext-link xlink:href="10.3897/phytokeys.222.97087" ext-link-type="doi" xlink:type="simple">https://doi.org/10.3897/phytokeys.222.97087</ext-link></mixed-citation></ref></ref-list></tp:taxon-treatment>
