# Supplementary material for: Five new synonyms in Impatiens (Ericales, Balsaminaceae) from China
Source: PhytoKeys. 2026 Apr 8;272:197–215. doi: 10.3897/phytokeys.272.177434 (PMC13084266; doi:10.3897/phytokeys.272.177434)
Supplement: XML Treatment for Impatiens cyanantha [file phytokeys.272.177434-treatment4.xml]

<!DOCTYPE tp:taxon-treatment
  PUBLIC "-//TaxonX//DTD Taxonomic Treatment Publishing DTD v0 20100105//EN" "tax-treatment-NSO.dtd">
<tp:taxon-treatment xmlns:tp="http://www.plazi.org/taxpub"><tp:treatment-meta><kwd-group><label>Taxon classification</label><kwd>
              <named-content content-type="kingdom">Plantae</named-content>
            </kwd><kwd>
              <named-content content-type="order">Ericales</named-content>
            </kwd><kwd>
              <named-content content-type="family">Balsaminaceae</named-content>
            </kwd></kwd-group><mixed-citation publication-type="journal"><person-group><name><surname>Wang</surname><given-names>Fang-Ying</given-names></name><name><surname>Cen</surname><given-names>Nian</given-names></name><name><surname>Bai</surname><given-names>Xin-Xiang</given-names></name><name><surname>Yong</surname><given-names>Qin-Qin</given-names></name><name><surname>Li</surname><given-names>Mei-Jun</given-names></name></person-group><article-title>Five new synonyms in <italic><tp:taxon-name><tp:taxon-name-part taxon-name-part-type="genus" reg="Impatiens">Impatiens</tp:taxon-name-part></tp:taxon-name></italic> (<tp:taxon-name><tp:taxon-name-part taxon-name-part-type="order" reg="Ericales">Ericales</tp:taxon-name-part></tp:taxon-name>, <tp:taxon-name><tp:taxon-name-part taxon-name-part-type="family" reg="Balsaminaceae">Balsaminaceae</tp:taxon-name-part></tp:taxon-name>) from China</article-title><source>PhytoKeys</source><day>08</day><month>04</month><year>2026</year><volume>272</volume><fpage>197</fpage><lpage>215</lpage><pub-id pub-id-type="doi">10.3897/phytokeys.272.177434</pub-id></mixed-citation></tp:treatment-meta><tp:nomenclature><label>4.</label><tp:taxon-name><object-id xmlns:xlink="http://www.w3.org/1999/xlink" content-type="arpha" xlink:type="simple">69CFCBFF-0081-5978-9951-B155B76D1BDE</object-id>
                		<tp:taxon-name-part taxon-name-part-type="genus" reg="Impatiens">Impatiens</tp:taxon-name-part> <tp:taxon-name-part taxon-name-part-type="species" reg="cyanantha">cyanantha</tp:taxon-name-part>
                	</tp:taxon-name><tp:taxon-authority>Hook.f. in Hooker’s lcon. PI.29:t.2866.1908</tp:taxon-authority><xref ref-type="fig" rid="F7">Figs 7</xref><xref ref-type="fig" rid="F8">, 8</xref><xref ref-type="fig" rid="F9">, 9</xref><tp:nomenclature-citation-list><tp:nomenclature-citation><tp:taxon-name><tp:taxon-name-part taxon-name-part-type="genus" reg="Impatiens"/> <tp:taxon-name-part taxon-name-part-type="species" reg="foetens"/></tp:taxon-name><comment> = <tp:taxon-name><tp:taxon-name-part taxon-name-part-type="genus" reg="Impatiens">Impatiens</tp:taxon-name-part> <tp:taxon-name-part taxon-name-part-type="species" reg="foetens">foetens</tp:taxon-name-part></tp:taxon-name> Hook.f. ex H.Lév. in <italic>Fl. Kouy-Tcheou</italic> 176 (1914–15). syn. nov. Type: CHINA. Guizhou: Piu-fa (=pingfa), Nov.1908, <italic>Cavalerie, P. J. 3613</italic> (lectotype designated here: K!, K000694642; isolectotype designated here: K!, K000694643).</comment></tp:nomenclature-citation></tp:nomenclature-citation-list></tp:nomenclature><tp:treatment-sec sec-type="Type"><title>Type.</title><p>China • Kweichau, Sep. 1904, <italic>Esquirol, Joseph Henri (Rev. Père) 226</italic> (holotype: E!, E00313642).</p></tp:treatment-sec><tp:treatment-sec sec-type="Distribution and habitat"><title>Distribution and habitat.</title><p><italic><tp:taxon-name><tp:taxon-name-part taxon-name-part-type="genus" reg="Impatiens">Impatiens</tp:taxon-name-part> <tp:taxon-name-part taxon-name-part-type="species" reg="cyanantha">cyanantha</tp:taxon-name-part></tp:taxon-name></italic> is distributed in the Guangxi Zhuang Autonomous Region, Sichuan, Hunan, Jiangxi, and Guizhou provinces, where it has been recorded from Duyun City, Weining County, Dafang County, Nayong County, Hezhang County, and Panzhou City, as well as Zhongshan District of Liupanshui.</p></tp:treatment-sec><tp:treatment-sec sec-type="Phenology"><title>Phenology.</title><p>Flowering and fruiting period: July to October.</p></tp:treatment-sec><tp:treatment-sec sec-type="Notes"><title>Notes.</title><p><italic><tp:taxon-name><tp:taxon-name-part taxon-name-part-type="genus" reg="Impatiens">Impatiens</tp:taxon-name-part> <tp:taxon-name-part taxon-name-part-type="species" reg="foetens">foetens</tp:taxon-name-part></tp:taxon-name></italic> Hook.f. ex H. Lév. was originally published in the “Flore du Kouy-Tchéou” (1914–1915), based on specimens collected by Cavalerie from Pin-fa (<xref ref-type="bibr" rid="B15">Léveillé 1914</xref>–1915). The protologue cites specimen number <italic>Cavalerie, P. J. 3613</italic>, though no holotype was designated at the time of publication. Investigation of herbarium material identified two original specimens at K (K000694642 and K000694643). Morphological examination and label analysis confirm that K000694642 bears the annotations “fleurs rose-violet” and “odeur forte désagréable,” corresponding to the protologue reference to a “Plante à odeur fétide.” However, extensive long-term field observations of wild <italic><tp:taxon-name><tp:taxon-name-part taxon-name-part-type="genus" reg="Impatiens">Impatiens</tp:taxon-name-part></tp:taxon-name></italic> have not recorded any species with a conspicuous odor. This discrepancy warrants further validation through examination of living material in future studies. Examination of this specimen reveals the following morphological characteristics: leaves alternate, elliptic, elliptic with coarsely crenate-serrate margins bearing minute setae between teeth. Inflorescence racemose, with peduncles axillary; bracts ovate-lanceolate. Lateral sepals 2, ovate with acuminate apex; dorsal petal orbicular, bearing a slender midrib (notably, floral dissection shows the dorsal petal midrib only slightly thickened and acute apically, whereas the accompanying line drawing depicts a distinct cristate crest and a beaked apex, suggesting illustrative inaccuracy). Lateral united petals bilobed; upper lobe linear with obtuse apex. Lower sepal funnel-shaped, gradually attenuating into a slender basal spur; anthers obtuse; capsule fusiform; seeds ovoid. This specimen comprises comprehensive floral dissections, detailed ink drawings, and clearly preserved floral morphological characters, thereby providing a robust basis for species delineation. K000694643 is likewise a type specimen, but it lacks such critical diagnostic elements. K000694642 is hereby designated as the lectotype for this taxon, and K000694643 is designated as an isolectotype.</p><p><italic><tp:taxon-name><tp:taxon-name-part taxon-name-part-type="genus" reg="Impatiens">Impatiens</tp:taxon-name-part> <tp:taxon-name-part taxon-name-part-type="species" reg="cyanantha">cyanantha</tp:taxon-name-part></tp:taxon-name></italic> Hook.f. was formally described by J. D. Hooker in 1908, based on the specimen <italic>Esquirol, Joseph Henri (Rev. Père) 226</italic> collected in Guizhou (<xref ref-type="bibr" rid="B8">Hooker 1908a</xref>). The specimen was gathered in September 1904, though no precise type locality was provided in the original publication. To clarify the geographical scope of the type locality, the 1904 field itinerary of the collector Joseph Henri Esquirol in Guizhou was reconstructed: in May 1904, Esquirol departed from Guiyang and traveled southwest to the Wangmo area, with subsequent activities extending to the vicinity of Zhenfeng County; in June, his collections were concentrated in Huajiang Town, Wangmo County, and Longli County; by August, his focus had shifted to locations within Zhenfeng County; in September, based on the collection data from extant herbarium specimens, Esquirol’s locality is recorded as “Ko-tchang-keou.”</p><p>Upon examination of the floral morphology of the type specimen E00313642, the floral anatomical section reveals clear evidence of taxonomic admixture. Based on the floral structures illustrated in parts a and b (Fig. <xref ref-type="fig" rid="F7">7C</xref>), the anatomical sample comprises two distinct taxa: (Fig. <xref ref-type="fig" rid="F7">7C</xref>: a), which corresponds to the widely accepted concept of <italic><tp:taxon-name><tp:taxon-name-part taxon-name-part-type="genus" reg="Impatiens">I.</tp:taxon-name-part> <tp:taxon-name-part taxon-name-part-type="species" reg="cyanantha">cyanantha</tp:taxon-name-part></tp:taxon-name></italic> in current taxonomy, whereas the floral morphology of (Fig. <xref ref-type="fig" rid="F7">7C</xref>: b) matches the protologue description of wing petals with lateral united petals basal lobes orbicular; distal lobes dolabriform. Subsequent field surveys (Fig. <xref ref-type="fig" rid="F7">7C</xref>: b) confirm that this portion closely resembles <italic><tp:taxon-name><tp:taxon-name-part taxon-name-part-type="genus" reg="Impatiens">I.</tp:taxon-name-part> <tp:taxon-name-part taxon-name-part-type="species" reg="piufanensis">piufanensis</tp:taxon-name-part></tp:taxon-name></italic>, a species with its type locality in Pin-fa (Fig. <xref ref-type="fig" rid="F8">8</xref>). Sympatric populations of <italic><tp:taxon-name><tp:taxon-name-part taxon-name-part-type="genus" reg="Impatiens">I.</tp:taxon-name-part> <tp:taxon-name-part taxon-name-part-type="species" reg="piufanensis">piufanensis</tp:taxon-name-part></tp:taxon-name></italic> and <italic><tp:taxon-name><tp:taxon-name-part taxon-name-part-type="genus" reg="Impatiens">I.</tp:taxon-name-part> <tp:taxon-name-part taxon-name-part-type="species" reg="cyanantha">cyanantha</tp:taxon-name-part></tp:taxon-name></italic> have also been documented on Doupeng Mountain, Duyun City.</p><fig id="F7" position="float" orientation="portrait"><object-id xmlns:xlink="http://www.w3.org/1999/xlink" content-type="doi" xlink:type="simple">10.3897/phytokeys.272.177434.figure7</object-id><object-id xmlns:xlink="http://www.w3.org/1999/xlink" content-type="arpha" xlink:type="simple">12926800-EBD8-59F5-8392-4EF28406B25B</object-id><label>Figure 7.</label><caption><p>Comparison chart of type specimens between <italic><tp:taxon-name><tp:taxon-name-part taxon-name-part-type="genus" reg="Impatiens">I.</tp:taxon-name-part> <tp:taxon-name-part taxon-name-part-type="species" reg="foetens">foetens</tp:taxon-name-part></tp:taxon-name></italic> and <italic><tp:taxon-name><tp:taxon-name-part taxon-name-part-type="genus" reg="Impatiens">I.</tp:taxon-name-part> <tp:taxon-name-part taxon-name-part-type="species" reg="cyanantha">cyanantha</tp:taxon-name-part></tp:taxon-name></italic>; <bold>A</bold>. Lectotype of <italic><tp:taxon-name><tp:taxon-name-part taxon-name-part-type="genus" reg="Impatiens">I.</tp:taxon-name-part> <tp:taxon-name-part taxon-name-part-type="species" reg="foetens">foetens</tp:taxon-name-part></tp:taxon-name> Cavalerie, P. J. 3613</italic> (K000694642); <bold>B</bold>. Isolectotype of <italic><tp:taxon-name><tp:taxon-name-part taxon-name-part-type="genus" reg="Impatiens">I.</tp:taxon-name-part> <tp:taxon-name-part taxon-name-part-type="species" reg="foetens">foetens</tp:taxon-name-part></tp:taxon-name> Cavalerie, P. J. 3613</italic> (K000694643); <bold>C</bold>. Holotype of <italic><tp:taxon-name><tp:taxon-name-part taxon-name-part-type="genus" reg="Impatiens">I.</tp:taxon-name-part> <tp:taxon-name-part taxon-name-part-type="species" reg="cyanantha">cyanantha</tp:taxon-name-part></tp:taxon-name> Esquirol, Joseph Henri (Rev. Père) 226</italic> (E00313642).</p></caption><graphic xmlns:xlink="http://www.w3.org/1999/xlink" xlink:href="phytokeys-272-197_article-177434__-g007.jpg" id="oo_1587410.jpg" position="float" orientation="portrait" xlink:type="simple"><uri content-type="original_file" xlink:type="simple">https://binary.pensoft.net/fig/1587410</uri></graphic></fig><fig id="F8" position="float" orientation="portrait"><object-id xmlns:xlink="http://www.w3.org/1999/xlink" content-type="doi" xlink:type="simple">10.3897/phytokeys.272.177434.figure8</object-id><object-id xmlns:xlink="http://www.w3.org/1999/xlink" content-type="arpha" xlink:type="simple">B9208C47-DEF5-57A7-ADE4-50F3475B021B</object-id><label>Figure 8.</label><caption><p>Comparison of flower morphology of <italic><tp:taxon-name><tp:taxon-name-part taxon-name-part-type="genus" reg="Impatiens">I.</tp:taxon-name-part> <tp:taxon-name-part taxon-name-part-type="species" reg="cyanantha">cyanantha</tp:taxon-name-part></tp:taxon-name></italic> and <italic><tp:taxon-name><tp:taxon-name-part taxon-name-part-type="genus" reg="Impatiens">I.</tp:taxon-name-part> <tp:taxon-name-part taxon-name-part-type="species" reg="piufanensis">piufanensis</tp:taxon-name-part></tp:taxon-name></italic>. <bold>A</bold>. <italic><tp:taxon-name><tp:taxon-name-part taxon-name-part-type="genus" reg="Impatiens">I.</tp:taxon-name-part> <tp:taxon-name-part taxon-name-part-type="species" reg="cyanantha">cyanantha</tp:taxon-name-part></tp:taxon-name></italic>, the lower sepal funnelform specimen of <italic>Esquirol, Joseph Henri (Rev. Père) 226</italic> (E00313642); <bold>B</bold>. <italic><tp:taxon-name><tp:taxon-name-part taxon-name-part-type="genus" reg="Impatiens">I.</tp:taxon-name-part> <tp:taxon-name-part taxon-name-part-type="species" reg="piufanensis">piufanensis</tp:taxon-name-part></tp:taxon-name></italic>, flower in lateral view; <bold>C</bold>. <italic><tp:taxon-name><tp:taxon-name-part taxon-name-part-type="genus" reg="Impatiens">I.</tp:taxon-name-part> <tp:taxon-name-part taxon-name-part-type="species" reg="piufanensis">piufanensis</tp:taxon-name-part></tp:taxon-name></italic>, flower dissected.</p></caption><graphic xmlns:xlink="http://www.w3.org/1999/xlink" xlink:href="phytokeys-272-197_article-177434__-g008.jpg" id="oo_1587411.jpg" position="float" orientation="portrait" xlink:type="simple"><uri content-type="original_file" xlink:type="simple">https://binary.pensoft.net/fig/1587411</uri></graphic></fig><fig id="F9" position="float" orientation="portrait"><object-id xmlns:xlink="http://www.w3.org/1999/xlink" content-type="doi" xlink:type="simple">10.3897/phytokeys.272.177434.figure9</object-id><object-id xmlns:xlink="http://www.w3.org/1999/xlink" content-type="arpha" xlink:type="simple">4B6BDB0A-D90F-5A89-BED0-28AE7738D6B9</object-id><label>Figure 9.</label><caption><p><italic><tp:taxon-name><tp:taxon-name-part taxon-name-part-type="genus" reg="Impatiens">Impatiens</tp:taxon-name-part> <tp:taxon-name-part taxon-name-part-type="species" reg="cyanantha">cyanantha</tp:taxon-name-part></tp:taxon-name></italic>. <bold>A</bold>. Flower in face view; <bold>B</bold>. Flower in lateral view; <bold>C</bold>. Capsule; <bold>D</bold>. Seed; <bold>E</bold>. Flower dissected.</p></caption><graphic xmlns:xlink="http://www.w3.org/1999/xlink" xlink:href="phytokeys-272-197_article-177434__-g009.jpg" id="oo_1587412.jpg" position="float" orientation="portrait" xlink:type="simple"><uri content-type="original_file" xlink:type="simple">https://binary.pensoft.net/fig/1587412</uri></graphic></fig><p>Based on these findings, the morphological description of <italic><tp:taxon-name><tp:taxon-name-part taxon-name-part-type="genus" reg="Impatiens">I.</tp:taxon-name-part> <tp:taxon-name-part taxon-name-part-type="species" reg="cyanantha">cyanantha</tp:taxon-name-part></tp:taxon-name></italic> is hereby emended as follows: the midrib of the dorsal petal is slightly thickened; the spur is straight, slightly curved, or curved; the basal lobes of the lateral united petals are oblong, and the distal lobes are linear. In accordance with Article 9.3 of the ICN (2025), which stipulates that a lectotype may be designated when the original type material comprises multiple taxa, the floral anatomical portion of specimen E00313642 (Fig. <xref ref-type="fig" rid="F7">7C</xref>: a) is formally designated as the lectotype of <italic><tp:taxon-name><tp:taxon-name-part taxon-name-part-type="genus" reg="Impatiens">I.</tp:taxon-name-part> <tp:taxon-name-part taxon-name-part-type="species" reg="cyanantha">cyanantha</tp:taxon-name-part></tp:taxon-name></italic>.</p><p>Examination of type specimens, comparative morphological analyses, and distribution patterns indicate that <italic><tp:taxon-name><tp:taxon-name-part taxon-name-part-type="genus" reg="Impatiens">I.</tp:taxon-name-part> <tp:taxon-name-part taxon-name-part-type="species" reg="foetens">foetens</tp:taxon-name-part></tp:taxon-name></italic> and <italic><tp:taxon-name><tp:taxon-name-part taxon-name-part-type="genus" reg="Impatiens">I.</tp:taxon-name-part> <tp:taxon-name-part taxon-name-part-type="species" reg="cyanantha">cyanantha</tp:taxon-name-part></tp:taxon-name></italic> share consistent key taxonomic characters (Table <xref ref-type="table" rid="T1">1</xref>). Both species possess racemose inflorescences and exhibit no significant differences in the morphology of the dorsal petal or the lateral united petals, which are critical diagnostic features within <italic><tp:taxon-name><tp:taxon-name-part taxon-name-part-type="genus" reg="Impatiens">Impatiens</tp:taxon-name-part></tp:taxon-name></italic>. Other traits, leaf shape, sepal morphology, lower sepal structure, and fruit and seed characteristics, also show high similarity, with minor variations such as leaf size, pedicel length, or bract shape falling within the expected intraspecific range. Distribution data support this close relationship, with <italic><tp:taxon-name><tp:taxon-name-part taxon-name-part-type="genus" reg="Impatiens">I.</tp:taxon-name-part> <tp:taxon-name-part taxon-name-part-type="species" reg="foetens">foetens</tp:taxon-name-part></tp:taxon-name></italic> recorded from Pin Fa, Guizhou, and <italic><tp:taxon-name><tp:taxon-name-part taxon-name-part-type="genus" reg="Impatiens">I.</tp:taxon-name-part> <tp:taxon-name-part taxon-name-part-type="species" reg="cyanantha">cyanantha</tp:taxon-name-part></tp:taxon-name></italic> from Wangmo County, Zhenfeng County, and Duyun City, Guizhou. Collectively, these findings demonstrate that the two names refer to a single taxon. In accordance with the principle of nomenclatural priority under the ICN, <italic><tp:taxon-name><tp:taxon-name-part taxon-name-part-type="genus" reg="Impatiens">I.</tp:taxon-name-part> <tp:taxon-name-part taxon-name-part-type="species" reg="foetens">foetens</tp:taxon-name-part></tp:taxon-name></italic> is here treated as a synonym of <italic><tp:taxon-name><tp:taxon-name-part taxon-name-part-type="genus" reg="Impatiens">I.</tp:taxon-name-part> <tp:taxon-name-part taxon-name-part-type="species" reg="cyanantha">cyanantha</tp:taxon-name-part></tp:taxon-name></italic>.</p><table-wrap id="T1" position="float" orientation="portrait"><label>Table 1.</label><caption><p>The comparison of discriminative morphological characters between <italic><tp:taxon-name><tp:taxon-name-part taxon-name-part-type="genus" reg="Impatiens">Impatiens</tp:taxon-name-part> <tp:taxon-name-part taxon-name-part-type="species" reg="foetens">foetens</tp:taxon-name-part></tp:taxon-name></italic> and <italic><tp:taxon-name><tp:taxon-name-part taxon-name-part-type="genus" reg="Impatiens">I.</tp:taxon-name-part> <tp:taxon-name-part taxon-name-part-type="species" reg="cyanantha">cyanantha</tp:taxon-name-part></tp:taxon-name></italic> (data from protologue and type specimen).</p></caption><table><tbody><tr><th rowspan="1" colspan="1">Characteristics</th><th rowspan="1" colspan="1">
                    <italic>
                      <tp:taxon-name><tp:taxon-name-part taxon-name-part-type="genus" reg="Impatiens">I.</tp:taxon-name-part> <tp:taxon-name-part taxon-name-part-type="species" reg="foetens">foetens</tp:taxon-name-part></tp:taxon-name>
                    </italic>
                  </th><th rowspan="1" colspan="1">
                    <italic>
                      <tp:taxon-name><tp:taxon-name-part taxon-name-part-type="genus" reg="Impatiens">I.</tp:taxon-name-part> <tp:taxon-name-part taxon-name-part-type="species" reg="cyanantha">cyanantha</tp:taxon-name-part></tp:taxon-name>
                    </italic>
                  </th></tr><tr><td rowspan="1" colspan="1">Odor</td><td rowspan="1" colspan="1">Reported as strongly fetid in protologue, not confirmed in field</td><td rowspan="1" colspan="1">No obvious odor</td></tr><tr><td rowspan="1" colspan="1">Leaf</td><td rowspan="1" colspan="1">Alternate, elliptic, margin with coarse rounded serrations</td><td rowspan="1" colspan="1">Alternate, ovate to ovate-lanceolate, rounded serrations, 5–15 cm long, 2–5 cm wide, petiole 1–3 mm long</td></tr><tr><td rowspan="1" colspan="1">Flower</td><td rowspan="1" colspan="1">Fleus rose-violet; raceme, axillary; pedicels ca. 1.5 cm, bracts ovate-lanceolate</td><td rowspan="1" colspan="1">Blue or purple-blue; raceme, axillary; pedicels ca. 1 cm, slender bracts lanceolate</td></tr><tr><td rowspan="1" colspan="1">Lateral sepal</td><td rowspan="1" colspan="1">Two, orbicular, 6 mm long</td><td rowspan="1" colspan="1">Two, orbicular, inequilateral, leathery, ca. 5 mm long, ca. 4 cm wide</td></tr><tr><td rowspan="1" colspan="1">Dorsal petal</td><td rowspan="1" colspan="1">Orbicular, abaxial midvein fine, 6 mm in diam</td><td rowspan="1" colspan="1">Orbicular, abaxial midvein fine, 6 mm in diam</td></tr><tr><td rowspan="1" colspan="1">Lateral united petals</td><td rowspan="1" colspan="1">ca. 15 mm long, basal lobes orbicular, distal lobes linear.</td><td rowspan="1" colspan="1">ca. 16 mm long, basal lobes orbicular, distal lobes linear.</td></tr><tr><td rowspan="1" colspan="1">Lower sepal</td><td rowspan="1" colspan="1">Saccate</td><td rowspan="1" colspan="1">Saccate</td></tr><tr><td rowspan="1" colspan="1">Anther</td><td rowspan="1" colspan="1">Obtuse</td><td rowspan="1" colspan="1">Obtuse</td></tr><tr><td rowspan="1" colspan="1">Fruit</td><td rowspan="1" colspan="1">Capsule fusiform, 4 mm long</td><td rowspan="1" colspan="1">Capsule narrowly fusiform, 3–5 mm long</td></tr><tr><td rowspan="1" colspan="1">Seeds</td><td rowspan="1" colspan="1">Ovoid, 4–4.5 mm long</td><td rowspan="1" colspan="1">Ovoid, ca. 5 mm long</td></tr></tbody></table></table-wrap></tp:treatment-sec><tp:treatment-sec sec-type="Additional specimens examined"><title>Additional specimens examined.</title><p><bold>China. Guizhou</bold>: • Zhenfeng County, <italic>Y. Tsiang 4360</italic> (IBSC); • Leishan County, <italic>Liu Quanru et al. LGS2003036, LGS2003156, LGS2003157</italic> (BNU); <italic>Qiannan Expedition 3549</italic> (PE); • <italic>Qiannan Expedition Cao Ziyu 3549</italic> (PE); Pu’an County, <italic>Anshun Expedition 1193</italic>, <italic>1196, 1606</italic> (PE); • Nayong County, <italic>Bijie Expedition 676</italic> (PE); • Shibing County, <italic>Wuling Mountain Expedition 1763, 2481</italic> (PE); • Jiangkou County, Sino-American Guizhou <italic>Botanical Expedition 1016</italic> (PE); • Songtao County, <italic>Sino-American Guizhou Botanical Expedition 1887</italic> (PE); • Yinjiang County, <italic>Sino-American Guizhou Botanical Expedition 1442</italic> (PE); <italic>Jian Zhuopo et al. 30922</italic> (PE); • Panzhou City, <italic>Anshun Expedition 1031, 1251</italic> (PE); • Dafang County, <italic>Bijie Expedition 896</italic> (PE); • Congjiang County, <italic>Liu Kaitao et al. 522633190912330LY</italic> (GZTM). <bold>Yunnan</bold>: • Nanjian County, <italic>Chen Yaping et al. EM178, EM184</italic> (KUN); • Luchun County, <italic>Shui Yumin et al. 70216, 70303, 70356</italic> (PE); <italic>Tao Deding 851, 1080</italic> (KUN); • Jingdong County, <italic>Yang Guoping 255</italic> (PE); <italic>Xu Sugui 5507</italic> (PE, KUN); <italic>Sun Hang 72</italic> (KUN); • Chuxiong City, <italic>M.K. Li 0230</italic> (PE); • Yangbi County, <italic>Qin Renchang 25315</italic> (KUN). <bold>Chongqing</bold>: • Xiushan County, <italic>West China Academy of Sciences Sichuan Botany 3938</italic> (PE). <bold>Guangxi</bold>: • Ziyuan County, <italic>Ziyuan County General Survey Team 450329160810012LY, 450329160809017LY</italic> (IBK).</p></tp:treatment-sec><ref-list><ref id="B15"><mixed-citation xmlns:xlink="http://www.w3.org/1999/xlink" xlink:type="simple">Léveillé H (1914–15) Flore du Kouy–Tchéou[M]. Le Mans, 1–530.</mixed-citation></ref><ref id="B8"><mixed-citation xmlns:xlink="http://www.w3.org/1999/xlink" xlink:type="simple">Hooker JD (1908a) Hooker’s Icons Plantarum. London: Dulau &amp; Co., Ltd., 2851–2876.</mixed-citation></ref></ref-list></tp:taxon-treatment>
